# Supplementary material for: PIK3R3 is a candidate regulator of platelet count in people of Bangladeshi ancestry
Source: Res Pract Thromb Haemost. 2023 May 14;7(4):100175. doi: 10.1016/j.rpth.2023.100175 (PMC10394561; doi:10.1016/j.rpth.2023.100175)
Supplement: Supplementary data [file mmc2.xlsx]

## Sheet: Transancestry analysis
Bangladeshi analysis								Transancestry meta-GWAS (n=721,201)								SAS GWAS (n=8188)					EAS GWAS (n=145,648)
Chromosomal position	rsID	Gene(s) with VEP most severe consequence	Coded/alteranate allele	Alternate allele freq	Beta (SE)	p value	INFO score	Bangladeshi index variant in transancestry GWAS		Nearest transancestry index variant				Colocalization with transancestry GWAS		Bangladeshi index variant in SAS GWAS		Colocalization with SAS GWAS			Bangladeshi index variant in EAS GWAS		Colocalization with EAS GWAS
								Beta (SE)	p value	Chromosomal position	rsID	LD between variants (r2)	Distance between variants (bp)	PP of shared causal variant (H4)	PP of distinct causal variants (H3)	Beta (SE)	p value	PP of shared causal variant (H4)	PP of distinct causal variants (H3)	PP of association only in Bangladeshi GWAS (H2)	Beta (SE)	p value	PP of shared causal variant (H4)	PP of distinct causal variants (H3)	PP of association only in Bangladeshi GWAS (H2)
chr1:46019890	rs946528	MAST2	C/T	0.58	0.067 (0.011)	2.1e-10	0.91	0.019 (0.002)	1.3e-27	chr1:45512131	rs67683090	0.32	507759	0.028	0.972	0.033 (0.016)	0.041	0.0401	0.277	0.683	0.023 (0.005)	2e-08	0.347	0.653	<1%
chr1:247549001	rs41315846	GCSAML	T/C	0.41	0.063 (0.011)	1.7e-08	0.84	0.047 (0.002)	8.3e-183	chr1:247556467	rs56043070	0.02	7466	1	<1%
chr2:31258101	rs592039	EHD3	G/A	0.85	0.106 (0.016)	4.7e-11	0.78	0.068 (0.002)	1e-263	chr2:31254972	rs655029	1	3129	0.997	<1%
chr2:159926221	rs1877194	Intergenic	A/G	0.46	-0.056 (0.010)	4.7e-08	0.95	-0.015 (0.002)	1.1e-14	chr2:159820864	rs12052715	0.16	105357	0.526	0.47	-0.019 (0.016)	0.23	0.0448	0.241	0.702	-0.012 (0.004)	0.0033	0.111	0.878	<1%
chr3:56815721	rs1354034	ARHGEF3	T/C	0.5	0.093 (0.010)	3.2e-20	0.99	0.111 (0.002)	0	chr3:56815721	rs1354034	Same	Same	1	<1%
chr4:6889792	rs11734132	Intergenic	G/C	0.19	0.079 (0.014)	1.1e-08	0.86	0.044 (0.002)	3.1e-102	chr4:6889728	rs11731274	0.75	64	0.996	<1%
chr4:110027510	rs80079941	Intergenic	G/C	0.18	-0.118 (0.013)	4e-19	0.95	-0.058 (0.004)	2.7e-40	chr4:110021121	rs7699288	0.34	6389	<1%	1	-0.078 (0.022)	0.00051	0.685	0.174	0.0141	-0.060 (0.005)	6.6e-40	0.988	0.012	<1%
chr5:66710497	rs59596869	MAST4	C/T	0.13	0.089 (0.015)	4.6e-09	0.92	0.063 (0.010)	5.8e-11	chr5:66620956	rs10940072	0.04	89541	<1%	0.998	0.086 (0.031)	0.005	0.536	0.135	0.328	0.035 (0.018)	0.055	0.0958	0.348	0.554
chr6:33575632	rs210139	BAK1	A/C	0.71	0.103 (0.011)	3.9e-21	1	0.074 (0.002)	0	chr6:33584425	rs549888	0.69	1902	0.308	0.692	0.070 (0.017)	2.5e-05	0.958	0.0257	0.0164	0.055 (0.004)	2.3e-44	0.98	0.0204	<1%
chr6:135100038	rs34164109	HBS1L	C/T	0.11	0.130 (0.017)	3.2e-15	0.75	0.117 (0.002)	0	chr6:135101158	rs11759553	1	1120	0.967	0.032
chr7:106700379	rs342244	Intergenic	T/G	0.35	-0.069 (0.011)	27000000000	0.91	-0.059 (0.002)	7.6e-270	chr7:106731773	rs342293	0.8	31394	0.903	0.097
chr8:105570896	rs4734879	ZFPM2	A/G	0.32	-0.103 (0.012)	6.3e-18	0.81	-0.060 (0.002)	6e-254	chr8:105569300	rs6993770	1	1596	0.994	<1%
chr9:4788616	rs35797651	RCL1	C/G	0.35	0.084 (0.011)	6.5e-14	0.89	0.080 (0.002)	0	chr9:4788616	rs35797651	Same	Same	0.961	0.037
chr9:132987359	rs149810016	GFI1B	C/A	0.02	-0.284 (0.038)	6.6e-14	0.96	-0.273 (0.053)	2.4e-07	chr9:132989126	rs150813342	<0.02	1767	<1%	1	-0.289 (0.057)	3.7e-07	<1%	1	<1%	Not reported		0.0617	0.321	0.618
chr10:63267383	rs7098181	JMJD1C	G/T	0.48	0.085 (0.010)	2.6e-17	0.97	0.067 (0.002)	0	chr10:63336490	rs10822159	1	69107	0.986	0.014
chr12:111411711	rs7309325	SH2B3	G/T	0.41	0.077 (0.010)	2.8e-14	1	0.031 (0.002)	1.9e-52	chr12:112445672	rs11066309	0.03	1033691	<1%	1	0.090 (0.016)	4.5e-08	0.972	0.0279	<1%	0.141 (0.006)	2.8e-126	0.889	0.111	<1%
chr14:103098397	rs61007561	EXOC3L4	A/AG	0.29	0.072 (0.011)	2.1e-10	0.96	0.052 (0.002)	4.3e-111	chr14:103100498	rs2297066	1	2101	0.981	0.019
chr17:35563315	rs55910622	SLFN14	G/T	0.07	0.124 (0.020)	4.2e-10	0.98	0.081 (0.004)	1.6e-72	chr17:35558885	rs7503168	0.32	4430	0.573	0.427	0.170 (0.031)	2.6e-08	0.976	0.0237	<1%	0.016 (0.021)	0.46	0.0013	0.999	<1%
chr18:23141009	rs11082304	CABLES1	G/T	0.46	-0.057 (0.010)	2.1e-08	0.99	-0.049 (0.002)	1.1e-197	chr18:23141009	rs11082304	Same	Same	1	<1%
chr20:58999408	rs163787	CTSZ	A/G	0.8	0.076 (0.013)	1.4e-08	0.87	0.017 (0.002)	1.4e-16	chr20:59023753	rs41303899	Not reported	24345	<1%	0.999	0.073 (0.021)	0.00036	0.977	0.0213	<1%	0.002 (0.006)	0.69	0.0002	0.999	<1%
